# Supplementary material for: A J-Protein OsDjC46 Interacts with ZFP36 to Participate in ABA-Mediated Antioxidant Defense in Rice
Source: Antioxidants (Basel). 2022 Jan 22;11(2):207. doi: 10.3390/antiox11020207 (PMC8868554; doi:10.3390/antiox11020207)
Supplement: Supplementary file 1 [file antioxidants-11-00207-s001.zip]

Archive with 1 entries (1 files):
- antioxidants-1511080-supplementary.pdf
